# Supplementary material for: Entry Points, Barriers, and Drivers of Transformation Toward Sustainable Organic Food Systems in Five Case Territories in Europe and North Africa
Source: Nutrients. 2025 Jan 25;17(3):445. doi: 10.3390/nu17030445 (PMC11820227; doi:10.3390/nu17030445)
Supplement: Supplementary file 1 [file nutrients-17-00445-s001.zip]

Archive with 3 entries (3 files):
- SM_Figures S1 and S2.pdf
- SM_Table S1.pdf
- SM_Table S2.pdf
